# Supplementary material for: RCA 1-binding glycans as a marker of Batrachochytrium salamandrivorans infection intensity at early stages of pathogenesis
Source: Sci Rep. 2025 Oct 28;15:37687. doi: 10.1038/s41598-025-21554-w (PMC12568929; doi:10.1038/s41598-025-21554-w)
Supplement: Supplementary file 1 — Supplementary Information 1. [file 41598_2025_21554_MOESM1_ESM.xlsx]

## Sheet: Supp Table 1. Beta Gal Lectins
A. Individual Scores (SD = standard deviation across observers)
Species	Animal	stratum corneum										stratum spinosum										stratum germinativum
		RCA	SD	PNA	SD	ECL	SD	GAL1	SD	GAL4	SD	RCA	SD	PNA	SD	ECL	SD	GAL1	SD	GAL4	SD	RCA	SD	PNA	SD	ECL	SD	GAL1	SD	GAL4	SD
A. obstetricans	(-) control	0	0	3	0	0	0	0.875	0.538675	2.75	0.288675	0	0	0	0	0	0	0	0	0.25	0.288675	0	0	0	0	0	0	0.75	0.5	0.375	0.478714
S.salamandra	(+) control	1.5	0.57735	0	0	0	0	0	0	0.166667	0.288675	3	0	0	0	0.25	0.5	0.125	0.25	0.166667	0.288675	3	0	0	0	0.5	0.57735	0.25	0.288675	0.458333	0.538675
S.salamandra	1	2.5	0.57735	0	0	0	0	0	0	1.625	0.25	2.75	0.5	0	0	0	0	0.625	0.25	1.875	0.538675	2.5	0.57735	0	0	0	0	0.625	0.25	1.875	0.538675
	2	N/A	N/A	3	0	0	0	0	0	0.625	0.478714	N/A	N/A	1.5	0.57735	0	0	0.875	0.538675	0.625	0.538675	N/A	N/A	2.25	0.5	0.25	0.5	0.875	0.538675	0.625	0.538675
	3	2.5	1	0.25	0.5	0	0	0.125	0.25	2.25	0.288675	3	0	0	0	0	0	1.08333	0.57735	1	0.57735	3	0	0	0	1	0	1.08333	0.57735	1.125	0.538675
	4	2.5	1	1	0.816497	0.5	0.57735	0	0	1.625	0.538675	2.75	0.5	0	0	0	0	1.125	0.478714	0.5	0.5	3	0	0	0	0.5	1	1.125	0.478714	1.125	0.25
	5	N/A	N/A	0	0	0	0	0	0	2.25	0.5	N/A	N/A	0	0	0.75	0.5	1.125	0.25	1	0.5	N/A	N/A	0	0	1	0	1.25	0.288675	1.375	0.75
	6	1.75	0.5	0	0	0	0	0	0	1.25	0.957427	1.75	0.5	0	0	0	0	0.5	0.57735	0.5	0.57735	2.5	0.57735	0	0	0	0	0.5	0.57735	0.75	0.5
P.waltl	1	0.75	0.5	0	0	0	0	0.875	0.886962	0.875	0.658248	2	0.816497	0	0	0	0	2.25	0.728714	1.5	0.57735	1.75	0.5	0	0	0	0	2.25	0.728714	1.625	0.538675
	2	0.5	0.57735	0	0	0	0	0.25	0.288675	1.5	0	0.75	0.957427	0	0	0	0	1	0	0.875	0.25	1.25	0.957427	0	0	0	0	1	0	0.875	0.25
	3	0	0	0	0	0	0	0	0	1.875	0.25	0	0	0	0	0.5	0.57735	1	0	0.5	0.57735	0	0	0	0	0.75	0.5	1.25	0.5	0.75	0.288675
	4	0.5	0.57735	0	0	0	0	0.5	0.57735	1.25	0.5	1.25	0.957427	0	0	0	0	1	0.788675	0.5	0.5	1	0.816497	0	0	0	0	1.375	0.767389	0.75	0.5
	5	0.25	0.5	0	0	0	0	1	0.728714	1.375	0.5	0.5	0.57735	0.25	0.5	0.25	0.5	1.5	0.5	0.625	0.5	0.5	0.57735	0.25	0.5	0.25	0.5	1.75	0.696923	0.625	0.5
	6	1.5	0.57735	0	0	0	0	0.75	0.696923	2	0	2.75	0.5	0.25	0.5	1.25	0.5	1.875	0.538675	1.5	0.57735	2.25	0.5	0.25	0.5	1	0	2.125	0.538675	1.75	0.5
I.alpestris	1	0.75	0.5	0	0	0	0	0	0	0	0	1.5	0.57735	0	0	0	0	1.125	0.658248	0.875	0.658248	1.5	0.57735	0	0	0	0	1.5	0.816497	1.375	0.886962
	2	2.5	0.57735	0	0	0	0	0	0	1.375	0.478714	2.5	0.57735	0	0	0	0	0.875	0.75	0.375	0.25	3	0	0	0	0	0	0.875	0.75	0.75	0.5
	3	1.25	1.25831	0	0	0	0	0.125	0.25	1.375	0.538675	2	0	0	0	0	0	1.125	0.25	0.625	0.538675	2	0	0	0	0	0	1.25	0.288675	1.25	0.728714
	4	2.5	0.57735	0	0	0	0	0	0	0	0	3	0	0	0	0.25	0.5	0.125	0.25	0.25	0.5	3	0	0	0	0.25	0.5	0.25	0.288675	0.375	0.538675
	5	1.25	0.5	0	0	0	0	0.125	0.25	1.125	0.658248	2	0	0	0	0.25	0.5	0.875	0.25	0.625	0.538675	2	0	0	0	0	0	0.875	0.25	1.125	0.25
	6	0.25	0.5	0	0	0	0	0.125	0.25	1.25	1.10787	0.25	0.5	0	0	0	0	1.25	0.645497	0.625	0.538675	0.75	0.5	0	0	0	0	1.5	1	1	0.728714
L.helveticus	1	0.75	0.5	0	0	0	0	0	0	0.125	0.25	1	0	0	0	0.5	0.57735	0.75	0.5	0.25	0.288675	1	0	0	0	0	0	0.75	0.5	0.25	0.288675
	2	0.5	0.57735	0.25	0.5	0	0	0.5	0.408248	1	0.816497	0.5	0.57735	0	0	0	0	1.25	0.696923	0.75	0.957427	0.5	0.57735	0	0	0	0	1.25	0.696923	0.75	0.957427
	3	0.75	0.5	0.5	0.57735	0.5	0.57735	0	0	0.625	0.478714	1	0	0	0	1	0.816497	0.5	0	0.625	0.25	1	0	0	0	0.25	0.5	0.5	0	0.625	0.25
	4	0	0	0	0	0	0	0.125	0.25	0.5	0.408248	0	0	0	0	0.75	0.5	0.875	0.25	0.125	0.25	0	0	0	0	0.25	0.5	1	0	0.25	0.288675
	5	0.75	0.5	0	0	0	0	0	0	0.375	0.25	0.75	0.5	0	0	0	0	1	0	0.5	0	0.75	0.5	0	0	0	0	1	0	0.625	0.25
	6	0	0	0	0	0	0	0	0	0.75	0.957427	0	0	0	0	0	0	0.75	0.5	1.25	0.5	0	0	0	0	0	0	1	0.5	1.25	0.5
B. Species Mean Scores (SD = standard deviation across the six individuals of the same species)
Skin layer	Species	RCA	SD	PNA	SD	ECL	SD	GAL1	SD	GAL4	SD
S. corneum	S. salamandra	2.3125	0.375	0.708333	1.18761	0.0833333	0.204124	0.0208333	0.051031	1.60417	0.61956
	P. waltl	0.583333	0.516398	0	0	0	0	0.5625	0.385276	1.47917	0.413949
	I. alpestris	1.41667	0.917424	0	0	0	0	0.0625	0.0684653	0.854167	0.668097
	L. helveticus	0.458333	0.36799	0.125	0.209165	0.0833333	0.204124	0.104167	0.20026	0.5625	0.303624
S. spinosum	S. salamandra	2.5625	0.554339	0.25	0.612372	0.125	0.306186	0.888889	0.272166	0.916667	0.522414
	P. waltl	1.20833	1.01755	0.0833333	0.129099	0.333333	0.491596	1.4375	0.534731	0.916667	0.472141
	I. alpestris	1.875	0.945384	0	0	0.0833333	0.129099	0.895833	0.40633	0.5625	0.220085
	L. helveticus	0.541667	0.458712	0	0	0.375	0.44017	0.854167	0.255155	0.583333	0.40052
S. germinativum	S. salamandra	2.75	0.288675	0.375	0.918559	0.458333	0.458712	0.909722	0.297462	1.14583	0.450116
	P. waltl	1.125	0.817771	0.0833333	0.129099	0.333333	0.437798	1.625	0.5	1.0625	0.492125
	I. alpestris	2.04167	0.872019	0	0	0.0416667	0.102062	1.04167	0.478714	0.979167	0.365861
	L. helveticus	0.541667	0.458712	0	0	0.0833333	0.129099	0.916667	0.258199	0.625	0.37081

## Sheet: Supp Table 2. Alpha Gal Lectins
A. Individual Scores (SD = standard deviation across observers)
Species	Animal	stratum corneum								stratum spinosum								stratum germinativum
		GSL	SD	GAL2	SD	GAL3	SD	aGAL	SD	GSL	SD	GAL2	SD	GAL3	SD	aGAL	SD	GSL	SD	GAL2	SD	GAL3	SD	aGAL	SD
A. obstetricans	(-) control	2.16667	0.464616	0	0	0.25	0.166667	0	0	0.416667	0.359117	0	0	0.0833333	0.166667	0	0	1.08333	0.551567	0	0	0.166667	0.19245	0	0
S.salamandra	(+) control	1	0.525783	0.5	0.57735	0.5	0.19245	0	0	2.25	0.631282	1	0	1.58333	0.359117	0.75	0.5	2.58333	0.359117	1.25	0.5	2	0.3849	1	0.816497
S.salamandra	1	1.33333	0.757975	0	0	0.333333	0.525783	0	0	2.25	0.166667	0	0	1.58333	0.359117	0	0	2.5	0.19245	0	0	1.66667	0.3849	0	0
	2	1.875	0.658248	0	0	0.666667	0.333333	0.25	0.5	1.125	0.538675	1.25	0.5	2	0.485809	1	0	2.125	0.25	1.5	0.57735	2	0.485809	1	0
	3	2.41667	0.631282	2	0	1.08333	0.5	0	0	1.66667	0.657066	1.25	0.5	2.41667	0.5	0.5	0.57735	2.41667	0.551567	1.25	0.5	2.25	0.438832	0.5	0.57735
	4	2.08333	0.359117	0	0	1	0.605499	0	0	2.08333	0.359117	0.75	0.5	2.75	0.359117	1	0	2.41667	0.359117	1	0.816497	2.5	0.525783	1	0
	5	1.25	0.5	0.75	0.957427	1.58333	0.652476	0	0	2.375	0.538675	2	0	2.5	0.859117	1	0	2.375	0.538675	2	0	2.25	0.166667	1	0
	6	2.125	0.25	0.5	0.57735	0.375	0.538675	0.25	0.5	1.875	0.25	1	0	2.125	0.538675	1	0	2.375	0.25	1.5	0.57735	1.33333	0.57735	1	0
P.waltl	1	2.58333	0.652476	0.5	0.57735	1.16667	0.678259	0.5	0.57735	2.5	0.19245	1.25	0.957427	2	0.525783	1.25	1.25831	3	0	1.5	1.29099	2.5	0.333333	1.25	1.25831
	2	1.25	0.5	0	0	2.08333	0.551567	0	0	1.75	0.5	0	0	2.41667	0.359117	1.75	0.5	2	0	0	0	2.5	0.19245	1.75	0.5
	3	2.75	0.5	0.5	0.57735	0.583333	0.359117	N/A	N/A	1.75	0.5	1.5	0.57735	1.25	0.166667	N/A	N/A	3	0	1.75	0.957427	1.33333	0	N/A	N/A
	4	1.75	0.551567	0.5	0.57735	0.916667	0.551567	0	0	1.91667	0.591308	1.75	0.5	1.41667	0.5	0	0	2.33333	0.525783	2.25	0.5	2	0.525783	0	0
	5	1.75	0.288675	0.75	0.5	2.75	0.5	0.75	0.5	1.75	0.696923	0.5	0.57735	2.125	0.25	0.5	0.57735	2.625	0.538675	0.5	0.57735	2.625	0.538675	0.5	0.57735
	6	2.125	0.538675	1	0.816497	1.75	0.804951	0	0	2.375	0.25	1.5	0.57735	1.91667	0.166667	0.5	0.57735	2.875	0.25	2	0.816497	2.41667	0.359117	0.5	0.57735
I.alpestris	1	2.91667	0.166667	0	0	0.333333	0.3849	0	0	2.25	0.359117	0.5	0.57735	1.16667	0.736781	0.5	0.57735	2.66667	0	0.5	0.57735	1.58333	0.710998	0.5	0.57735
	2	2.875	0.25	0	0	1.25	0.789448	0	0	2.25	0.5	0.5	0.57735	1.75	0.964616	0.5	1	2.625	0.538675	0.5	0.57735	2.08333	0.830521	0.5	1
	3	2.58333	0.166667	1	0.816497	1.16667	0.525783	0	0	2.08333	0.166667	1.75	0.5	1.75	0.166667	2.25	0.5	2.5	0.19245	2	0.816497	2	0	2.25	0.5
	4	2.5	0.57735	0.25	0.5	0.5	0.57735	0.25	0.5	2	0	2	0.816497	1.58333	0.551567	2.25	0.957427	2	0	2	0.816497	1.83333	0.525783	2	0.816497
	5	2.58333	0.166667	0	0	1	0.804738	0	0	2.08333	0.5	1.25	0.5	2.25	0.591308	0.5	0.57735	2.41667	0.166667	1.25	0.5	2.41667	0.359117	0.5	0.57735
	6	2.72222	0.3849	0	0	1.58333	0.783758	0	0	2.16667	0.333333	0.75	0.5	2	0.525783	0.25	0.5	2.83333	0.19245	0.75	0.5	2.58333	0.652476	0.25	0.5
L.helveticus	1	1.41667	0.551567	0.75	0.957427	0.666667	0.272166	0	0	2.66667	0	2	0	1.91667	0.166667	1.5	0.57735	2.5	0.333333	2	0	1.91667	0.166667	1.75	0.5
	2	1.16667	0.333333	0	0	0.25	0.359117	1.5	1.29099	2.41667	0.511592	0	0	0.75	0.5	0.5	0.57735	2.83333	0.333333	0	0	1.25	0.5	0.5	0.57735
	3	2.16667	0.757975	0.25	0.5	0.916667	0.804335	0	0	2.58333	0.319142	1.5	1	1.16667	0.605499	0.5	0.707107	3	0	1.5	1	1.58333	0.611885	0.5	0.707107
	4	1.16667	0.333333	0	0	0.75	0.5	0	0	2.5	0.485809	1.25	0.5	1.5	0.408248	1.5	0.57735	2.75	0.166667	1.25	0.5	1.41667	0.658248	2	0.816497
	5	1.08333	0.5	0.75	0.5	0.666667	0.333333	0	0	2.25	0.652476	2	0	1.66667	0.525783	1.5	0.57735	2.58333	0.5	2.25	0.5	2.33333	0.333333	2	0.816497
	6	1.25	0.772166	0	0	0.5	0.485809	0	0	2.25	0.319142	1	0	1.58333	0.772166	1.25	0.5	2.66667	0	1	0	2.33333	0.525783	1.25	0.5
B. Species Mean Scores (SD = standard deviation across the six individuals of the same species)
Skin layer	Species	GSL	SD	GAL2	SD	GAL3	SD	aGAL	SD
S. corneum	S. salamandra	1.84722	0.464479	0.541667	0.781292	0.840278	0.477564	0.0833333	0.129099
	P. waltl	2.03472	0.56545	0.541667	0.33229	1.54167	0.805795	0.25	0.353553
	I. alpestris	2.69676	0.170424	0.208333	0.40052	0.972222	0.473365	0.0416667	0.102062
	L. helveticus	1.375	0.403973	0.291667	0.36799	0.625	0.228218	0.25	0.612372
S. spinosum	S. salamandra	1.89583	0.455484	1.04167	0.659861	2.22917	0.414787	0.75	0.41833
	P. waltl	2.00694	0.341988	1.08333	0.68313	1.85417	0.440762	0.8	0.693722
	I. alpestris	2.13889	0.100922	1.125	0.647109	1.75	0.368932	1.04167	0.940966
	L. helveticus	2.44444	0.172133	1.29167	0.74861	1.43056	0.41304	1.125	0.49371
S. germinativum	S. salamandra	2.36806	0.127521	1.20833	0.67854	2	0.431406	0.75	0.41833
	P. waltl	2.63889	0.404546	1.33333	0.889757	2.22917	0.488585	0.8	0.693722
	I. alpestris	2.50694	0.286764	1.16667	0.701189	2.08333	0.368932	1	0.880341
	L. helveticus	2.72222	0.180021	1.33333	0.801041	1.80556	0.464479	1.33333	0.701189

## Sheet: Figure 4. Infection buildup
Pathogen loads from previous studies
ID	Species	Pathogen load				log10(pathogen load + 1)				Latency to peak (weeks)	Early stage infection buildup (peak slope)	Ref.
		qPCR_1	qPCR_2	qPCR_3	qPCR_4	qPCR_1	qPCR_2	qPCR_3	qPCR_4
IA1	I.alpestris	0	10.2	30	10.7	0	1.04922	1.49136	1.06819	3	0.497121	Alpine newt inoculation (1000 spores) Stegen et al. (2017)
IA2	I.alpestris	1	0	0	12	0.30103	0	0	1.11394	4	0.278486
IA3	I.alpestris	11.7	612	14170	NA	1.1038	2.78746	4.1514	NA	3	1.3838
IA4	I.alpestris	0	0.39	0.37	1	0	0.143015	0.136721	0.30103	4	0.0752575
IA5	I.alpestris	0.5	0.26	120	40	0.176091	0.100371	2.08279	1.61278	3	0.694262
SS1	S.salamandra	0	49.2	177	675	0	1.7007	2.25042	2.82995	4	0.707487	Fire salamanders inoculation (1000 spores) Stegen et al. (2017)
SS2	S.salamandra	0	172	465	1990	0	2.23805	2.66839	3.29907	4	0.824768
SS3	S.salamandra	0	274	1170	392	0	2.43933	3.06856	2.59439	3	1.02285
SS4	S.salamandra	1.25	2050	NA	NA	0.352183	3.31197	NA	NA	2	1.65598
SS5	S.salamandra	0	641	1010	NA	0	2.80754	3.00475	NA	3	1.00158
LH1	L.helveticus	0	0	0	0	0	0	0	0	NA	0	Palmate newts incoculation (1000 spores) Martel et al. (2014)
LH2	L.helveticus	0	0	0	0	0	0	0	0	NA	0
LH3	L.helveticus	0	0	0	0	0	0	0	0	NA	0
LH4	L.helveticus	0	0	0	0	0	0	0	0	NA	0
LH5	L.helveticus	0	0	0	0	0	0	0	0	NA	0

## Sheet: Figure 4&5 Infection buildup
Pathogen loads from infection trial of present study
ID	Species	Source Population	RCA I Score	Treatment Group	Pathogen load								log10(pathogen load + 1)				Latency to peak (weeks)	Early stage infection buildup (peak slope)
					qPCR_1	qPCR_2	qPCR_3	qPCR_4	qPCR_5	qPCR_6	qPCR_7	qPCR_8	qPCR_1	qPCR_2	qPCR_3	qPCR_4
W1	P.waltl	A	2.2	Control	0	0	0	0	0	0	0	0	0	0	0	0	NA	NA
W2	P.waltl	A	3	Control	0	0	0	0	0	0	0	0	0	0	0	0	NA	NA
W3	P.waltl	A	2.2	Exposed	0	15	120	440	161	363	906	247	0	1.20412	2.08279	2.64444	4	0.66111
W4	P.waltl	A	2.2	Exposed	0	0	0	1508	5	896	443	448	0	0	0	3.17869	4	0.794672
W5	P.waltl	A	2.4	Exposed	0	24	42	637	3	76	286	338	0	1.39794	1.63347	2.80482	4	0.701205
W6	P.waltl	A	2.2	Exposed	0	0	53	324	9	318	286	144	0	0	1.73239	2.51188	4	0.627971
W9	P.waltl	A	2.6	Exposed	11	188	3410	1032	1341	1225	459	824	1.07918	2.27646	3.53288	3.0141	3	1.17763
W10	P.waltl	A	2.8	Exposed	0	5	28	682	50	44	520	24	0	0.778151	1.4624	2.83442	4	0.708605
W11	P.waltl	A	2.6	Exposed	0	178	5	114	299	19	339	2	0	2.25285	0.778151	2.0607	2	1.12643
W12	P.waltl	A	2.6	Exposed	0	0	397	718	40	131	2190	67	0	0	2.59988	2.85673	4	0.714182
W14	P.waltl	A	2.2	Exposed	0	100	41	119	269	71	430	8	0	2.00432	1.62325	2.07918	4	0.519795
W15	P.waltl	A	1.6	Exposed	0	0	0	0	0	0	57	4	0	0	0	0	NA	0
W16	P.waltl	A	2.2	Exposed	0	0	28	18	56	2	269	84	0	0	1.4624	1.27875	3	0.487466
W18	P.waltl	A	2.2	Exposed	0	6	4	0	15	97	962	15	0	0.845098	0.69897	0	2	0.422549
W19	P.waltl	B	2.8	Exposed	0	0	91	15	15	35	781	151	0	0	1.96379	1.20412	3	0.654596
W20	P.waltl	B	2.8	Exposed	0	7	14	154	7	151	116	152	0	0.90309	1.17609	2.19033	4	0.547583
W21	P.waltl	B	2.4	Exposed	0	35	67	12	0	885	554	28	0	1.5563	1.83251	1.11394	3	0.610836
W23	P.waltl	B	1.8	Exposed	0	0	0	4	0	319	160	45	0	0	0	0.69897	4	0.174743
W24	P.waltl	B	1.8	Exposed	0	0	27	140	84	42	121	28	0	0	1.44716	2.14922	4	0.537305
W25	P.waltl	B	2	Exposed	0	0	0	15	2	103	164	47	0	0	0	1.20412	4	0.30103
W26	P.waltl	B	2.6	Exposed	0	0	0	0	37	48	193	203	0	0	0	0	NA	0
W27	P.waltl	B	2.6	Exposed	0	5	19	731	26	10	55	75	0	0.778151	1.30103	2.86451	4	0.716128
W28	P.waltl	B	2.2	Exposed	0	0	0	0	0	6	3	18	0	0	0	0	NA	0
W29	P.waltl	B	2.4	Exposed	0	292	0	442	100	8	281	40	0	2.46687	0	2.6464	4	0.661601
W31	P.waltl	B	2.2	Exposed	0	0	0	0	19	8	173	0	0	0	0	0	NA	0
W32	P.waltl	B	2.2	Exposed	0	8	0	13	6	6	176	40	0	0.954243	0	1.14613	4	0.286532
W33	P.waltl	B	2	Exposed	0	16	44	0	52	0	78	4	0	1.23045	1.65321	0	3	0.551071
W34	P.waltl	B	2.4	Exposed	0	0	772	0	0	25	205	109	0	0	2.88818	0	3	0.962726
W35	P.waltl	B	2.2	Exposed	0	0	7	27	129	0	8	754	0	0	0.90309	1.44716	4	0.36179
W37	P.waltl	B	2.8	Exposed	0	17	12	0	4	0	893	4	0	1.25527	1.11394	0	2	0.627636
W38	P.waltl	B	2.6	Exposed	0	23	6	7	0	7	373	2	0	1.38021	0.845098	0.90309	2	0.690106
W39	P.waltl	B	2.4	Exposed	0	0	6	13	162	83	345	50	0	0	0.845098	1.14613	4	0.286532
W40	P.waltl	B	1.6	Exposed	0	0	5	20	5	21	150	35	0	0	0.778151	1.32222	4	0.330555
W41	P.waltl	B	2.8	Exposed	0	0	0	0	0	0	131	0	0	0	0	0	NA	0
W42	P.waltl	B	2	Exposed	0	0	111	7	22	5	417	49	0	0	2.04922	0.90309	3	0.683073
W44	P.waltl	B	2.6	Exposed	13	0	0	0	0	5	710	18	1.14613	0	0	0	1	1.14613
W45	P.waltl	B	2.8	Exposed	0	0	1460	0	0	0	709	20	0	0	3.16465	0	3	1.05488
W48	P.waltl	B	2.6	Exposed	0	0	0	0	0	0	4	0	0	0	0	0	NA	0
W49	P.waltl	B	2.8	Exposed	0	0	29	7	16	433	1422	5	0	0	1.47712	0.90309	3	0.492374
W50	P.waltl	B	1.8	Exposed	0	0	0	4	0	8	8	69	0	0	0	0.69897	4	0.174743
W51	P.waltl	B	2.4	Exposed	0	13	17	40	14	25	794	106	0	1.14613	1.25527	1.61278	4	0.403196
W54	P.waltl	B	2.5	Exposed	0	48	20	6	0	0	95	74	0	1.6902	1.32222	0.845098	2	0.845098
W56	P.waltl	B	NA	Control	0	0	0	0	0	0	0	0	0	0	0	0	NA	NA
W57	P.waltl	B	2.8	Control	0	0	0	0	0	0	0	0	0	0	0	0	NA	NA
W58	P.waltl	B	2.8	Control	0	0	0	0	0	0	0	0	0	0	0	0	NA	NA
W59	P.waltl	B	2.4	Control	0	0	0	0	0	0	0	0	0	0	0	0	NA	NA
W61	P.waltl	C	1.5	Exposed	0	0	0	45	3	11	263	110	0	0	0	1.66276	4	0.415689
W62	P.waltl	C	2	Exposed	0	0	59	0	49	154	458	82	0	0	1.77815	0	3	0.592717
W63	P.waltl	C	2	Exposed	0	0	0	0	0	0	0	0	0	0	0	0	NA	0
W64	P.waltl	C	1.4	Exposed	0	0	597	25	269	105	38	385	0	0	2.7767	1.41497	3	0.925567
W65	P.waltl	C	1.8	Exposed	0	0	0	21	0	396	59	20	0	0	0	1.34242	4	0.335606
W66	P.waltl	C	2.2	Exposed	0	0	5	0	9	0	126	4	0	0	0.778151	0	3	0.259384
W67	P.waltl	C	2.2	Exposed	0	0	0	23	0	0	2	59	0	0	0	1.38021	4	0.345053
W68	P.waltl	C	1.8	Exposed	0	3	6	70	13	22	130	11	0	0.60206	0.845098	1.85126	4	0.462815
W70	P.waltl	C	1.8	Exposed	0	0	3	15	0	682	529	57	0	0	0.60206	1.20412	4	0.30103
W71	P.waltl	C	1.6	Exposed	0	0	8	270	9	22	516	129	0	0	0.954243	2.43297	4	0.608242
W73	P.waltl	C	2	Exposed	0	0	0	32	12	0	159	275	0	0	0	1.51851	4	0.379628
W75	P.waltl	C	2	Control	0	0	0	0	0	0	0	0	0	0	0	0	NA	NA
W76	P.waltl	C	2.7	Control	0	0	0	0	0	0	0	0	0	0	0	0	NA	NA
